# Supplementary material for: Comparative Immunogenicity of the 2014–2015 Northern Hemisphere Trivalent IIV and LAIV against Influenza A Viruses in Children
Source: Vaccines (Basel). 2019 Aug 12;7(3):87. doi: 10.3390/vaccines7030087 (PMC6789519; doi:10.3390/vaccines7030087)
Supplement: Supplementary file 1 [file vaccines-07-00087-s001.zip]

Archive with 1 entries (1 files):
- vaccines-510691-SI.pdf
